# Supplementary material for: Automatic Detoxification Medicine Delivery by Thermo-Sensitive Poly(ethylene glycol)-Based Nanogels
Source: Polymers (Basel). 2022 Feb 24;14(5):892. doi: 10.3390/polym14050892 (PMC8912541; doi:10.3390/polym14050892)
Supplement: Supplementary file 1 [file polymers-14-00892-s001.zip]

Archive with 1 entries (1 files):
- polymers-1572623-supplementary.pdf
